# Supplementary material for: Pentraxin 3 in the cerebrospinal fluid during central nervous system infections: A retrospective cohort study
Source: PLoS One. 2023 Mar 2;18(3):e0282004. doi: 10.1371/journal.pone.0282004 (PMC9980753; doi:10.1371/journal.pone.0282004)
Supplement: S1 Table — (XLSX) [file pone.0282004.s001.xlsx]

## Sheet: Ark1
Pathogen	Group, known/unknown pathogen	PTX3 pg/ml
Staphylococccus aureus	Bacterial, known pathogen	114.064
Streptococcus pneumoniae	Bacterial, known pathogen	26963.9
Staphylococcus aureus	Bacterial, known pathogen	62.2109
Streptococcus pneumoniae	Bacterial, known pathogen	2160.27
Streptococcus dysgalactiae	Bacterial, known pathogen	1315.32
Streptococcus bovis	Bacterial, known pathogen	700.879
Streptococcus pneumoniae	Bacterial, known pathogen	4894.31
Haemophilus influenzae	Bacterial, known pathogen	198.962
Streptococcus dysgalactiae	Bacterial, known pathogen	167.874
Haemophilus influenzae	Bacterial, known pathogen	<3,2
Staphylococcus aureus	Bacterial, known pathogen	559.759
Neisseria meningitidis	Bacterial, known pathogen	659.968
Streptococcus anginosus	Bacterial, known pathogen	2943.23
Streptococcus pneumoniae	Bacterial, known pathogen	1.7589
Haemophilus influenzae	Bacterial, known pathogen	1626.53
Neisseria meningitidis	Bacterial, known pathogen	1576.32
Listeria monocytogenes	Bacterial, known pathogen	1219.04
Streptococcus pneumoniae	Bacterial, known pathogen	3148.47
Streptococcus mitis	Bacterial, known pathogen	2116.3
Staphylococcus aureus	Bacterial, known pathogen	96.4908
Streptococcus dysgalactiae	Bacterial, known pathogen	802.76
Neisseria meningitidis	Bacterial, known pathogen	2941.14
Bacterial, unknown pathogen	Bacterial, unknown pathogen	526.12
Bacterial, unknown pathogen	Bacterial, unknown pathogen	8.2238
Bacterial, unknown pathogen	Bacterial, unknown pathogen	18.6695
Bacterial, unknown pathogen	Bacterial, unknown pathogen	645.07
Bacterial, unknown pathogen	Bacterial, unknown pathogen	25.149
Bacterial, unknown pathogen	Bacterial, unknown pathogen	2.25188
Bacterial, unknown pathogen	Bacterial, unknown pathogen	423.456
Herpes simplex virus 2	Encephalitis, known pathogen	13.8259
Varicella zoster virus	Encephalitis, known pathogen	1.93865
Herpes simplex virus 1	Encephalitis, known pathogen	90.3996
Herpes simplex virus 1	Encephalitis, known pathogen	3.85953
Herpes simplex virus 2	Encephalitis, known pathogen	2.04676
Herpes simplex virus 1	Encephalitis, known pathogen	2.27237
Tick borne encephalitis	Encephalitis, known pathogen	24.6352
Tick borne encephalitis	Encephalitis, known pathogen	<3,2
Herpes simplex virus	Encephalitis, known pathogen	5.09336
Tick borne encephalitis	Encephalitis, known pathogen	30.6689
Tick borne encephalitis	Encephalitis, known pathogen	23.9377
Encephalitis, unknown pathogen	Encephalitis, unknown pathogen	3.93136
Encephalitis, unknown pathogen	Encephalitis, unknown pathogen	7.99732
Encephalitis, unknown pathogen	Encephalitis, unknown pathogen	13.4924
Encephalitis, unknown pathogen	Encephalitis, unknown pathogen	5.93134
Encephalitis, unknown pathogen	Encephalitis, unknown pathogen	15.1257
Control	Control	3.92288
Control	Control	<3,2
Control	Control	<3,2
Control	Control	<3,2
Control	Control	<3,2
Control	Control	<3,2
Control	Control	<3,2
Control	Control	<3,2
Control	Control	<3,2
Control	Control	<3,2
Control	Control	<3,2
Control	Control	<3,2
Control	Control	<3,2
Control	Control	<3,2
Control	Control	<3,2
Control	Control	<3,2
Control	Control	<3,2
Control	Control	<3,2
Control	Control	<3,2
Control	Control	9.6904
Control	Control	<3,2
Control	Control	<3,2
Control	Control	<3,2
Control	Control	<3,2
Control	Control	<3,2
Control	Control	<3,2
Control	Control	<3,2
Control	Control	<3,2
Control	Control	<3,2
Control	Control	<3,2
Control	Control	<3,2
Control	Control	<3,2
Control	Control	<3,2
Control	Control	<3,2
Lyme neuroborreliosis	Lyme neuroborreliosis	<3,2
Lyme neuroborreliosis	Lyme neuroborreliosis	6.38197
Lyme neuroborreliosis	Lyme neuroborreliosis	<3,2
Lyme neuroborreliosis	Lyme neuroborreliosis	<3,2
Lyme neuroborreliosis	Lyme neuroborreliosis	13.0064
Lyme neuroborreliosis	Lyme neuroborreliosis	17.2976
Lyme neuroborreliosis	Lyme neuroborreliosis	7.21473
Lyme neuroborreliosis	Lyme neuroborreliosis	36.8674
Lyme neuroborreliosis	Lyme neuroborreliosis	<3,2
Lyme neuroborreliosis	Lyme neuroborreliosis	13.7081
Lyme neuroborreliosis	Lyme neuroborreliosis	13.7269
Lyme neuroborreliosis	Lyme neuroborreliosis	26.3709
Lyme neuroborreliosis	Lyme neuroborreliosis	32.8249
Lyme neuroborreliosis	Lyme neuroborreliosis	64.2482
Lyme neuroborreliosis	Lyme neuroborreliosis	<3,2
Lyme neuroborreliosis	Lyme neuroborreliosis	5.55546
Lyme neuroborreliosis	Lyme neuroborreliosis	<3,2
Lyme neuroborreliosis	Lyme neuroborreliosis	5.31428
Lyme neuroborreliosis	Lyme neuroborreliosis	13.062
Lyme neuroborreliosis	Lyme neuroborreliosis	6.59477
Lyme neuroborreliosis	Lyme neuroborreliosis	12.1422
Lyme neuroborreliosis	Lyme neuroborreliosis	6.45723
Lyme neuroborreliosis	Lyme neuroborreliosis	12.6213
Lyme neuroborreliosis	Lyme neuroborreliosis	<3,2
Lyme neuroborreliosis	Lyme neuroborreliosis	<3,2
Lyme neuroborreliosis	Lyme neuroborreliosis	<3,2
Lyme neuroborreliosis	Lyme neuroborreliosis	11.0849
Treponema pallidum, Neurosyphilis	Miscellaneous	1.11287
Mycobacterium tuberculosis	Miscellaneous	1.82191
HIV	Miscellaneous	<3,2
Influenza	Miscellaneous	<3,2
Epstein Barr Virus radiculitis	Miscellaneous	<3,2
Streptococcus mitis, septic brain embolisms	Miscellaneous	4.90834
Varicella zoster virus	Viral, known pathogen	<3,2
Herpes simplex virus 2	Viral, known pathogen	15.8822
Enterovirus	Viral, known pathogen	17.4956
Herpes simplex virus 2	Viral, known pathogen	69.1278
Herpes simplex virus 2	Viral, known pathogen	<3,2
Herpes simplex virus 2	Viral, known pathogen	8.21046
Enterovirus	Viral, known pathogen	<3,2
Herpes simplex virus 2	Viral, known pathogen	6.33312
Varicella zoster virus	Viral, known pathogen	12.4002
Enterovirus	Viral, known pathogen	5.86668
Enterovirus	Viral, known pathogen	2.76556
Enterovirus	Viral, known pathogen	225.119
Herpes simplex virus 2	Viral, known pathogen	14.4147
Herpes simplex virus	Viral, known pathogen	<3,2
Herpes simplex virus 2	Viral, known pathogen	8.40127
Enterovirus	Viral, known pathogen	63.1343
Varicella zoster virus	Viral, known pathogen	<3,2
Enterovirus	Viral, known pathogen	19.8096
Varicella zoster virus	Viral, known pathogen	<3,2
Enterovirus	Viral, known pathogen	8.37574
Enterovirus	Viral, known pathogen	13.9611
Herpes simplex virus 2	Viral, known pathogen	<3,2
Enterovirus	Viral, known pathogen	49.8774
Herpes simplex virus 2	Viral, known pathogen	7.1919
Herpes simplex virus	Viral, known pathogen	7.31532
Enterovirus	Viral, known pathogen	6.5689
Enterovirus	Viral, known pathogen	116.299
Enterovirus	Viral, known pathogen	36.8298
Enterovirus	Viral, known pathogen	55.7674
Enterovirus	Viral, known pathogen	7.36992
Enterovirus	Viral, known pathogen	11.2644
Enterovirus	Viral, known pathogen	43.0527
Enterovirus	Viral, known pathogen	8.20777
Herpes simplex virus 2	Viral, known pathogen	15.3467
Herpes simplex virus 2	Viral, known pathogen	<3,2
Varicella zoster virus	Viral, known pathogen	25.4508
Enterovirus	Viral, known pathogen	11.6294
Enterovirus	Viral, known pathogen	<3,2
Enterovirus	Viral, known pathogen	72.0899
Herpes simplex virus 2	Viral, known pathogen	<3,2
Enterovirus	Viral, known pathogen	<3,2
Herpes simplex virus 2	Viral, known pathogen	18.2787
Enterovirus	Viral, known pathogen	<3,2
Enterovirus	Viral, known pathogen	10.6748
Varicella zoster virus	Viral, known pathogen	<3,2
Varicella zoster virus	Viral, known pathogen	<3,2
Varicella zoster virus	Viral, known pathogen	<3,2
Enterovirus	Viral, known pathogen	25.9047
Varicella zoster virus	Viral, known pathogen	<3,2
Herpes simplex virus 2	Viral, known pathogen	6.32578
Varicella zoster virus	Viral, known pathogen	<3,2
Viral, unknown pathogen	Viral, unknown pathogen	7.18598
Viral, unknown pathogen	Viral, unknown pathogen	43.0833
Viral, unknown pathogen	Viral, unknown pathogen	13.6619
Viral, unknown pathogen	Viral, unknown pathogen	<3,2
Viral, unknown pathogen	Viral, unknown pathogen	23.1479
Viral, unknown pathogen	Viral, unknown pathogen	36.3987
Viral, unknown pathogen	Viral, unknown pathogen	<3,2
Viral, unknown pathogen	Viral, unknown pathogen	<3,2
Viral, unknown pathogen	Viral, unknown pathogen	3.39774
Viral, unknown pathogen	Viral, unknown pathogen	<3,2
Viral, unknown pathogen	Viral, unknown pathogen	5.91785
